# Supplementary material for: Perceptions of Rehabilitation Access After SARS-CoV-2 Infection in Romanian Patients with Chronic Diseases: A Mixed-Methods Exploratory Study
Source: Healthcare (Basel). 2025 Jun 27;13(13):1532. doi: 10.3390/healthcare13131532 (PMC12249004; doi:10.3390/healthcare13131532)
Supplement: Supplementary file 1 [file healthcare-13-01532-s001.zip]

Archive with 1 entries (1 files):
- healthcare-3671136-supplementary.pdf
